# Supplementary material for: Unveiling the microbial diversity across the northern Ninety East Ridge in the Indian Ocean
Source: Front Microbiol. 2024 Sep 24;15:1436735. doi: 10.3389/fmicb.2024.1436735 (PMC11458393; doi:10.3389/fmicb.2024.1436735)
Supplement: Supplementary file 1 [file Table_1.xlsx]

## Sheet: ST1_sample information table
Supplementary Table 1: Sampling information, physical and chemical parameters and nutrient table
Sample_id	Group	Sea area	Station_id	Depth (m)	Deepest (m)	Sampling_time (Y.M.D)	Latitude (N)	Longitude (E)	Filtration_volume	Salinity (PSU)	DO (μM)	Temperature (℃)	PO4 (μmol/L)	SiO4 (μmol/L)	NO3 (μmol/L)	NO2 (μmol/L)	NH4 (μmol/L)
CTD23_30	NER_up	NER	CTD23	30	3588	2022.07.08	3.50016	91	8L	33.9295	199.963	28.9461	0	3.889	1.0408	0.0241	1.84353
CTD23_62	NER_up	NER	CTD23	62	3588	2022.07.08	3.50016	91	8L	35.0165	187.291	29.3826	0.021	5.427	2.2846	0.3435	1.11118
CTD18_63	NER_up	NER	CTD18	63	4212	2022.06.26	3.49956	88.501	8L	34.6284	186.875	28.995	0.081	6.198	1.6113	0.325	0.732353
CTD22_70	NER_up	NER	CTD22	70	3087	2022.07.06	3.50312	89.6572	8L	34.425	194.234	28.7628	0.178	4.403	1.8895	0.1858	2.61824
CTD21_72	NER_up	NER	CTD21	72	2232	2022.06.30	3.58365	90.1478	8L	34.6841	187.787	28.8272	0.106	4.17627	0.0517	0.364	1.03
CTD25_75	NER_up	NER	CTD25	75	3263	2022.07.10	4.00006	91.0003	8L	34.8612	178.666	28.3017	0.322	8.997	1.9596	0.3132	2.96471
CTD18_100	NER_up	NER	CTD18	100	4212	2022.06.26	3.49956	88.501	8L	34.9516	112.934	24.0415	0.771	15.498	12.6653	0.2157	1.01
CTD23_100	NER_up	NER	CTD23	100	3588	2022.07.08	3.50016	91	8L	34.6869	95.4469	23.1756	0.585	15.03	9.3126	0.1498	1.99412
CTD21_125	NER_up	NER	CTD21	125	2232	2022.06.30	3.58365	90.1478	8L	34.7823	57.3781	18.8861	1.288	24.1242	16.1577	0.0766	0.093
CTD18_150	NER_MID	NER	CTD18	150	4212	2022.06.26	3.49956	88.501	8L	34.8904	32.8875	16.0828	1.252	24.494	21.1311	0.1812	0.851765
CTD22_150	NER_MID	NER	CTD22	150	3087	2022.07.06	3.50312	89.6572	8L	34.9509	29.8094	15.4525	1.744	33.648	27.633	0.1987	1.75412
CTD25_150	NER_MID	NER	CTD25	150	3263	2022.07.10	4.00006	91.0003	8L	34.8141	36.6688	16.4893	0.862	28.367	17.1589	0.0246	2.37941
CTD23_200	NER_MID	NER	CTD23	200	3588	2022.07.08	3.50016	91	8L	35.0505	27.6625	13.446	1.96	30.469	25.5803	0.0333	2.01176
CTD18_300	NER_MID	NER	CTD18	300	4212	2022.06.26	3.49956	88.501	8L	35.0827	50.0688	11.7205	2.008	29.722	32.5381	0.1993	1.72294
CTD21_300	NER_MID	NER	CTD21	300	2232	2022.06.30	3.58365	90.1478	8L	35.0673	48.25	11.3676	1.478	29.4619	17.1624	0.0537	0.469
CTD22_300	NER_MID	NER	CTD22	300	3087	2022.07.06	3.50312	89.6572	8L	35.0766	49.5344	11.747	1.671	36.476	26.9714	0.1135	1.61529
CTD25_300	NER_MID	NER	CTD25	300	3263	2022.07.10	4.00006	91.0003	8L	35.0888	42.0563	11.9067	1.351	36.48	22.0827	0.0842	1.3
CTD18_500	NER_MID	NER	CTD18	500	4212	2022.06.26	3.49956	88.501	8L	35.0439	33.3219	10.0993	2.397	53.73	36.4963	0.4888	1.24765
CTD21_500	NER_MID	NER	CTD21	500	2232	2022.06.30	3.58365	90.1478	8L	35.04	44.2594	10.1971	1.832	41.4962	21.7517	0.0496	0.427
CTD22_500	NER_MID	NER	CTD22	500	3087	2022.07.06	3.50312	89.6572	8L	35.0388	40.8469	10.06	1.983	53.107	30.3241	0.3058	1.59118
CTD23_500	NER_MID	NER	CTD23	500	3588	2022.07.08	3.50016	91	8L	35.0487	33.7531	10.3349	1.78	43.182	25.2273	0.0669	2.08118
CTD25_500	NER_MID	NER	CTD25	500	3263	2022.07.10	4.00006	91.0003	8L	35.0344	43.5	10.0232	1.587	44.955	23.8175	0.0675	0.876471
CTD18_1000	NER_DOWN	NER	CTD18	1000	4212	2022.06.26	3.49956	88.501	8L	34.928	56.3313	6.5085	1.976	77.518	29.9009	0.1276	1.20647
CTD21_1000	NER_DOWN	NER	CTD21	1000	2232	2022.06.30	3.58365	90.1478	8L	34.9324	58.1375	6.6195	2.056	83.047	34.0621	0.0548	0.854
CTD22_1000	NER_DOWN	NER	CTD22	1000	3087	2022.07.06	3.50312	89.6572	8L	34.9308	57.8531	6.6099	2.092	98.901	31.2499	0.0833	1.80588
CTD23_1000	NER_DOWN	NER	CTD23	1000	3588	2022.07.08	3.50016	91	8L	34.9373	54.1906	6.7406	1.843	83.15	25.3558	0.0451	1.64941
CTD25_1000	NER_DOWN	NER	CTD25	1000	3263	2022.07.10	4.00006	91.0003	8L	34.9285	54.6	6.5639	2.117	99.163	28.5916	0.058	1.45412
CTD21_1500	NER_DOWN	NER	CTD21	1500	2232	2022.06.30	3.58365	90.1478	8L	34.8497	88.7438	4.3813	2.209	81.6386	37.3049	0.085	1.353
CTD18_2000	NER_DOWN	NER	CTD18	2000	4212	2022.06.26	3.49956	88.501	8L	34.7861	119.169	2.9438	2.491	106.96	37.656	0.1216	0.849412
CTD21_2000	NER_DOWN	NER	CTD21	2000	2232	2022.06.30	3.58365	90.1478	8L	34.7794	124.447	2.7942	2.057	89.4195	36.2032	0.1047	1.227
CTD22_2000	NER_DOWN	NER	CTD22	2000	3087	2022.07.06	3.50312	89.6572	8L	34.7776	125.209	2.7563	1.964	116.131	28.2573	0.1202	1.71412
CTD23_2000	NER_DOWN	NER	CTD23	2000	3588	2022.07.08	3.50016	91	8L	34.7765	123.866	2.7202	2.035	118.721	28.9002	0.122	1.88529
CTD25_2000	NER_DOWN	NER	CTD25	2000	3263	2022.07.10	4.00006	91.0003	8L	34.7765	123.931	2.7223	1.756	110.393	24.3529	0.0416	1.64941
CTD22_2900	NER_DOWN	NER	CTD22	2900	3087	2022.07.06	3.50312	89.6572	8L	34.7355	155.584	1.8147	2.081	148.42	30.8548	0.1	2.11118
CTD18_3000	NER_DOWN	NER	CTD18	3000	4212	2022.06.26	3.49956	88.501	8L	34.7336	153.509	1.7613	2.228	139.451	35.2105	0.1455	0.592941
CTD23_3000	NER_DOWN	NER	CTD23	3000	3588	2022.07.08	3.50016	91	8L	34.7321	156.078	1.7152	1.691	129.044	25.2436	0.0251	1.27294
CTD25_3000	NER_DOWN	NER	CTD25	3000	3263	2022.07.10	4.00006	91.0003	8L	34.7335	155.787	1.7554	1.711	117.233	22.4988	0.1108	1.48176
CTD18_4000	NER_DOWN	NER	CTD18	4000	4212	2022.06.26	3.49956	88.501	8L	34.719	169.384	1.4035	2.391	151.506	36.7325	0.7046	0.834706

## Sheet: ST2_co-occurrence
Supplementary Table 2: Co-occurrence patterns of microbial populations based on Spearman’s correlation analysis table
Bacterial
No	ASV	Zi	Pi	Phylum	Family
1	ASV69	-1.529	0.625	Proteobacteria	Alcanivoracaceae
2	ASV165	-1.032	0.708	Proteobacteria	Alteromonadaceae
3	ASV407	-1.071	0.68	Bacteroidota	Flavobacteriaceae
4	ASV223	-1.156	0.76	Proteobacteria	Hyphomonadaceae
5	ASV210	-1.095	0.677	Proteobacteria	Marinobacteraceae
6	ASV237	1.081	0.652	Proteobacteria	Pseudomonadaceae
7	ASV10	-1.475	0.734	Proteobacteria	Rhodobacteraceae
8	ASV28	-1.156	0.705	SAR324_clade	SAR324_clade
9	ASV225	1.024	0.677	SAR406_clade	SAR406_clade
10	ASV1456	-1.475	0.72	Proteobacteria	Sphingomonadaceae
Archaeal
No	ASV	Zi	Pi	Phylum	Family
1	ASV168	0.326	0.688	Thermoplasmatota	Marine_Group_II
2	ASV452	-0.715	0.662	Crenarchaeota	Nitrosopumilaceae
Parameters
Missing data	Only fill with 0.01 in blanks with paired valid values
Transformation	Centered log-ratio transform
Similarity matrix	Pearson Correlation Coefficient
Calculation order	Decrease the cutoff from top
Scan speed	Regress Poisson distribution only
GBD-based RMT cutoffs	upper=0.58,best=0.56,lower=0.53

## Sheet: ST3_CCA analysis table
Supplementary Table 3: Canonical Correspondence Analysis table of bacterial and archaeal communities
bacterial	CCA1	CCA2	r2	p_value		archaeal	CCA1	CCA2	r2	p_value
Salinity	0.7601	-0.6498	0.7483	0.001		Salinity	0.3644	-0.9312	0.5001	0.001
DO	-0.7006	0.7135	0.8417	0.001		DO	-0.2261	0.9741	0.9399	0.001
SiO4	0.6963	0.7178	0.9293	0.001		SiO4	0.9456	0.3253	0.9439	0.001
NO3	0.9849	0.1733	0.8029	0.001		NO3	0.9529	-0.3034	0.8559	0.001
NO2	-0.9964	0.0848	0.0762	0.3		NO2	-0.5458	0.8379	0.1697	0.051
NH4	-0.9954	0.0955	0.0654	0.344		NH4	-0.8682	0.4963	0.0461	0.511

## Sheet: ST4_CorrelationHeatmap
Supplementary Table 4: Spearman Correlation Heatmap table
Bacterial								Archaeal
genus	Salinity	DO	SiO4	NO3	NO2	NH4		Genus	Salinity	DO	SiO4	NO3	NO2	NH4
g__Methylobacterium-Methylorubrum	-0.202535	0.0277311	0.555182	0.33952	-0.266938	0.0243732		g__norank_f__Nitrosopumilaceae	0.522758	-0.661712	0.442357	0.577601	-0.388397	-0.206761
g__Sphingomonas	-0.194131	0.0456583	0.403081	0.174382	-0.352504	0.174814		g__norank_f__norank_o__Marine_Group_II	-0.153932	0.131933	-0.426331	-0.320751	0.114041	-0.0502872
g__Ketobacter	0.502487	-0.690433	0.102535	0.292358	-0.303662	0.0818156		g__Candidatus_Nitrosopelagicus	-0.00739829	0.125478	-0.743477	-0.643225	0.39568	-0.0065451
g__norank_f__norank_o__norank_c__norank_p__Marinimicrobia_SAR406_clade	0.138105	-0.25042	-0.59944	-0.368513	0.043765	-0.0151282		g__Marine_Group_III	-0.352851	0.338819	-0.199174	-0.072209	0.186856	-0.280311
g__Erythrobacter	0.175655	-0.216682	0.562224	0.496148	-0.142456	-0.314632		g__norank_f__Nitrososphaeraceae	-0.230402	0.069317	0.441212	0.301162	-0.263293	0.146276
g__Alcanivorax	0.258299	-0.249457	0.132782	0.372741	0.0082065	-0.152203		g__unclassified_f__Nitrososphaeraceae	-0.222926	0.0846418	0.343762	0.173268	-0.354851	0.118118
g__Thalassospira	0.352125	-0.135854	0.0403361	0.358428	0.0949643	-0.0711584		g__norank_f__norank_o__norank_c__Bathyarchaeia	-0.090015	0.0105893	0.316685	0.0737991	-0.388762	0.233824
g__norank_f__norank_o__SAR202_clade	0.188949	-0.370588	-0.452661	-0.288255	-0.100295	-0.131671		g__norank_f__norank_o__Marine_Benthic_Group_A	0.250645	-0.465471	0.0983659	0.216921	-0.292456	-0.213696
g__unclassified_f__Rhodobacteraceae	0.338423	-0.372715	0.264444	0.274968	-0.316196	-0.210408		g__unclassified_k__norank_d__Archaea	-0.216499	0.124408	-0.0692326	-0.163077	-0.227201	0.125831
g__Prochlorococcus_MIT9313	-0.311606	0.353925	-0.690046	-0.659042	0.243418	0.270584		g__Candidatus_Nitrocosmicus	-0.238276	0.211899	0.171344	0.0496832	-0.0492487	0.0207873
g__unclassified_c__Gammaproteobacteria	0.243802	0.0350165	-0.109531	-0.22272	-0.152837	-0.2303		g__Methanomethylovorans	-0.0577844	-0.0215806	0.186568	0.158037	0.0969141	0.0661434
g__norank_f__norank_o__norank_c__norank_p__WPS-2	0.472508	-0.439417	0.0270346	0.0937172	-0.310466	-0.0608013		g__Methanobacterium	-0.0354009	-0.0285746	0.0831649	0.0119425	-0.274227	0.0558776
g__Sva0996_marine_group	0.159675	-0.042577	-0.885154	-0.633938	0.2884	-0.0309567		g__norank_f__Halomicrobiaceae	0.131403	-0.0229175	-0.45346	-0.354329	0.179032	-0.152346
g__Pseudophaeobacter	0.196049	-0.344802	0.494061	0.45611	-0.0473408	-0.0492442		g__Candidatus_Nitrososphaera	-0.14221	-0.0340914	0.207466	0.0350966	-0.381062	0.374785
g__Sphingobium	-0.0662651	0.0963788	0.548294	0.347857	-0.322484	-0.181016		g__Candidatus_Nitrosopumilus	0.278373	-0.202725	0.151423	0.244114	-0.0862703	-0.304047
g__Alteromonas	0.0286515	0.199356	-0.0564584	-0.115447	-0.074295	-0.337046		g__unclassified_f__Nitrosopumilaceae	0.373711	-0.516415	-0.0683571	0.166529	0.070197	0.123242
g__norank_f__norank_o__norank_c__norank_p__SAR324_cladeMarine_group_B	0.387982	-0.579832	-0.298039	-0.107851	-0.161874	-0.230144		g__Methanosarcina	-0.077626	0.0268687	-0.216229	-0.0345478	-0.124086	-0.0844562
g__Candidatus_Actinomarina	-0.411624	0.517595	-0.573978	-0.5583	0.276632	0.107001		g__norank_f__norank_o__norank_c__Nitrososphaeria	0.030369	-0.0422931	0.302867	0.216492	-0.195531	-0.157569
g__Novosphingobium	-0.0378231	0.306345	0.3705	0.268264	0.227203	-0.257075		g__Nitrosarchaeum	0.237749	-0.288675	-0.0849045	0.0169821	-0.246603	0.203799
g__norank_f__AEGEAN-169_marine_group	0.112582	-0.0431524	-0.902697	-0.638363	0.0780889	0.102711		g__Methanosaeta	0.237749	-0.288675	-0.0849045	0.0169821	-0.246603	0.203799
g__Acinetobacter	0.11403	-0.0465051	-0.0281552	-0.0798487	-0.26922	0.140866		g__norank_f__norank_o__Methanofastidiosales	-0.203785	0.18679	0.288675	0.254731	0.289121	-0.203799
g__Bacillus	0.034532	0.118528	0.188151	0.104865	0.264736	0.189023		g__norank_f__norank_o__Group_1.1c	0.200282	-0.195149	0.179793	0.235475	-0.300546	-0.22152
g__Paracoccus	0.151906	-0.198276	0.477685	0.513593	-0.171918	0.0492607		g__norank_f__norank_o__Woesearchaeales	-0.288695	0.288675	-0.288675	-0.271713	-0.280617	0.152849
g__Pseudooceanicola	0.104224	-0.149321	0.0991736	0.241227	0.103816	-0.324601		g__Rice_Cluster_I	-0.10152	0.0790188	-0.0196105	-0.022496	-0.295189	0.167001
g__Martelella	0.51727	-0.409276	0.113353	0.306313	0.0879175	-0.18736		g__Methanomassiliicoccus	0.288695	-0.135847	-0.101885	0.169821	0.161568	0.1019
g__norank_f__norank_o__HOC36	0.0252854	-0.0794229	-0.412103	-0.24515	0.149902	-0.110955		g__Candidatus_Nitrosotenuis	-0.152839	0.118866	0.254713	0.203785	0.110546	-0.237766
g__unclassified_f__Cyanobiaceae	-0.186461	0.233273	-0.761021	-0.650621	0.222586	0.0400706		g__Methanocella	-0.0403794	0.0271498	-0.189352	-0.251327	0.0962169	-0.195645
g__norank_f__norank_o__UBA10353_marine_group	0.428241	-0.269506	-0.504973	-0.302234	0.155514	-0.281802		g__norank_f__norank_o__Aenigmarchaeales	-0.0509462	-0.0679236	-0.152828	-0.152839	-0.076532	-0.288716
g__Bryobacter	-0.211644	0.155937	0.328582	0.063354	-0.134216	0.101652		g__Methanobrevibacter	0.0509462	-0.101885	0.135847	0.0849104	-0.136057	0
g__norank_f__norank_o__Vicinamibacterales	0.454335	-0.610878	0.0113541	0.2292	-0.328443	-0.187018		g__unclassified_p__Aenigmarchaeota	-0.152839	0.118866	0.254713	0.203785	0.110546	-0.237766
g__Streptococcus	-0.0840576	-0.0774804	0.511493	0.259432	-0.122063	-0.142679		g__norank_f__norank_o__norank_c__Deep_Sea_Euryarchaeotic_GroupDSEG	-0.237749	0.254713	-0.271694	-0.288695	0.255107	-0.118883
g__Muricauda	0.657371	-0.46045	-0.252785	0.00658632	0.0173321	-0.202228
g__unclassified_f__Alteromonadaceae	0.0761685	-0.102018	-0.51051	-0.328779	-0.0402807	0.0397337
g__Nitrospina	0.705928	-0.786554	-0.285567	0.0961917	-0.264205	-0.0931389
g__Marinobacter	0.293874	-0.328124	0.418249	0.554247	-0.115674	-0.333707
g__Labrenzia	0.515415	-0.314564	-0.239855	-0.0821574	0.194093	-0.187641
g__Escherichia-Shigella	0.0719418	-0.217707	0.395433	0.247346	-0.271458	0.133094
g__unclassified_f__Rhizobiaceae	-0.0592171	0.0662453	0.439526	0.384559	-0.0883226	-0.074132
g__SUP05_cluster	0.726808	-0.820152	0.0795067	0.327404	-0.340874	-0.0796596
g__Nitratireductor	0.0551142	-0.213817	0.393806	0.598997	-0.0369146	0.0788005
g__norank_f__norank_o__SAR86_clade	0.00436009	0.0661	-0.866473	-0.700639	0.133813	0.140236
g__Vibrio	-0.0930382	0.247662	-0.104026	-0.189601	0.117105	-0.14718
g__Prevotella	-0.167221	0.0481253	0.568722	0.343576	-0.176087	-0.0808056
g__Magnetospira	0.21684	-0.319944	0.394672	0.457586	-0.335252	-0.170511
g__SM1A02	0.554536	-0.484169	-0.100028	-0.183678	-0.434615	-0.110831
g__Hyphomonas	0.417706	-0.29736	0.223405	0.257039	-0.085502	-0.379281
g__norank_f__OCS116_clade	-0.124967	0.22384	-0.791052	-0.72739	0.194892	0.105592
g__Meridianimaribacter	0.198893	-0.198879	0.124877	0.139323	-0.281162	0.0385478
g__Microbacterium	0.0351086	0.158503	-0.231799	-0.165172	0.230683	-0.268694
g__norank_f__S25-593	-0.229108	0.291343	-0.726674	-0.512199	0.197852	0.1323

## Sheet: ST5_Function_prediction
Supplementary Table 5: Functional prediction analysis table
Sample	methanotrophy	methanol_oxidation	methylotrophy	aerobic_nitrite_oxidation	nitrification	sulfate_respiration	sulfur_respiration	dark_sulfite_oxidation	thiosulfate_respiration	respiration_of_sulfur_compounds	anammox	nitrate_denitrification	nitrite_denitrification	nitrous_oxide_denitrification	denitrification	chitinolysis	knallgas_bacteria	dark_hydrogen_oxidation	nitrogen_fixation	nitrite_ammonification	nitrite_respiration	cellulolysis	xylanolysis	dark_sulfide_oxidation	dark_sulfur_oxidation	dark_thiosulfate_oxidation	dark_oxidation_of_sulfur_compounds	manganese_oxidation	ligninolysis	fermentation	aerobic_chemoheterotrophy	human_pathogens_pneumonia	human_pathogens_all	fish_parasites	human_gut	mammal_gut	animal_parasites_or_symbionts	aromatic_hydrocarbon_degradation	aromatic_compound_degradation	aliphatic_non_methane_hydrocarbon_degradation	hydrocarbon_degradation	iron_respiration	nitrate_respiration	nitrate_reduction	nitrogen_respiration	fumarate_respiration	intracellular_parasites	chlorate_reducers	predatory_or_exoparasitic
CTD23_30	0	56	56	0	0	0	0	0	0	0	0	56	56	56	56	0	0	56	0	0	56	0	0	0	0	61	61	0	0	211	2179	0	357	0	0	0	357	5	140	13	100	0	56	125	56	0	365	0	47
CTD23_62	0	129	129	6	6	0	0	0	0	0	0	141	141	141	141	0	0	125	5	0	141	17	0	0	0	37	37	0	17	686	3930	0	77	0	32	32	109	0	55	329	376	0	141	197	141	0	91	0	19
CTD18_63	0	6	6	17	17	0	0	4	0	0	0	16	16	16	16	0	0	6	3	0	16	1	0	0	4	16	20	0	0	174	1549	1	52	0	27	27	80	0	67	7	28	0	16	63	16	0	205	0	56
CTD22_70	0	0	0	0	0	0	0	0	0	0	0	0	0	0	0	0	0	0	9	0	0	0	0	0	0	18	18	0	0	33	1580	1	26	0	0	0	26	0	17	21	35	0	0	11	0	0	331	0	81
CTD21_72	0	51	51	3	3	2	0	0	0	2	0	11	11	11	11	0	0	9	16	0	11	0	0	0	0	52	57	0	0	137	2301	0	112	0	0	0	112	0	46	239	335	0	11	26	11	0	282	0	35
CTD25_75	0	68	68	0	0	0	0	0	0	0	0	82	82	82	82	0	0	68	0	0	82	0	0	0	0	11	11	0	0	308	3774	0	371	0	8	8	379	0	376	91	125	0	82	115	82	0	207	0	11
CTD18_100	0	19	19	7	7	0	0	0	0	0	0	67	67	67	67	0	0	20	1	0	67	0	0	0	0	8	10	0	0	431	5722	0	914	0	0	0	914	4	897	225	391	0	73	315	73	0	192	0	75
CTD23_100	0	68	68	21	21	0	0	0	0	0	0	80	80	80	80	0	0	73	18	0	80	3	0	0	0	30	30	0	0	70	2397	0	29	0	0	0	29	3	22	592	636	0	80	80	80	0	100	0	23
CTD21_125	0	114	114	185	185	0	0	0	0	0	0	146	146	146	146	0	0	114	36	0	146	0	0	115	0	43	158	0	0	164	3746	0	272	0	0	0	272	0	271	203	285	0	261	267	261	0	116	0	38
CTD22_150	0	72	72	88	88	0	0	0	6	6	0	91	91	91	91	0	0	68	21	0	91	0	0	137	0	21	158	0	0	118	6220	0	5	0	0	0	5	0	3	24	57	0	228	228	228	0	62	0	18
CTD25_150	0	23	23	249	249	0	0	0	0	0	0	30	30	30	30	0	1	26	34	0	30	0	0	63	0	28	91	0	0	169	2493	2	239	0	8	8	247	17	241	265	317	0	95	126	95	0	152	0	47
CTD23_200	0	428	428	223	223	0	0	0	0	0	0	472	472	472	472	0	5	420	30	0	472	0	0	80	0	45	125	0	0	446	4761	0	281	0	29	29	316	0	233	449	627	0	552	605	552	0	206	0	22
CTD18_300	0	75	75	234	234	0	0	0	0	0	0	148	148	148	148	0	0	103	79	0	148	0	0	316	0	37	365	0	0	661	3858	14	64	0	5	5	74	14	72	261	323	5	475	896	475	0	136	0	11
CTD21_300	0	50	50	425	425	0	0	0	0	0	0	89	89	89	89	0	0	46	85	0	89	0	0	248	0	82	330	0	0	291	4040	7	85	0	0	0	85	1	76	259	516	0	337	445	337	0	73	0	44
CTD22_300	0	22	22	549	549	0	0	0	0	0	0	26	26	26	26	0	0	22	25	0	26	0	0	188	0	25	213	0	0	60	6706	0	279	2	0	0	281	0	274	227	269	0	214	216	214	0	108	0	25
CTD18_500	0	148	148	52	52	0	0	0	0	0	0	200	200	200	200	0	0	148	8	0	200	15	0	104	0	8	112	0	15	215	3490	0	16	0	0	0	16	5	24	371	431	0	304	310	304	0	115	0	10
CTD21_500	0	19	19	45	45	0	0	0	0	0	0	45	45	45	45	0	0	19	36	0	45	0	0	168	0	39	207	0	0	67	2506	0	0	0	0	0	0	0	3	210	228	0	213	213	213	0	134	0	9
CTD23_500	6	422	428	157	157	0	0	0	0	0	0	435	435	435	435	0	0	442	55	0	435	0	0	123	0	55	178	0	0	696	4991	5	75	0	3	3	78	28	98	155	887	8	558	569	558	0	70	0	9
CTD25_500	0	82	82	201	201	0	0	0	0	0	0	85	85	85	85	15	0	53	52	0	85	0	8	213	0	48	261	5	0	348	4006	2	74	0	0	0	74	8	76	176	218	0	302	434	302	0	202	0	31
CTD18_1000	1	24	25	61	61	0	0	2	1	1	0	22	22	22	22	0	2	52	77	0	22	0	0	126	2	53	187	0	0	736	3941	0	104	0	10	10	119	7	94	1351	1378	0	149	466	149	0	89	0	21
CTD21_1000	0	333	333	100	100	0	0	0	0	0	0	344	344	344	344	0	0	338	27	0	344	2	0	65	0	22	87	0	0	159	6872	0	194	0	0	0	194	0	200	437	570	0	409	411	409	0	99	0	14
CTD22_1000	0	374	374	38	38	0	0	0	0	0	0	380	380	380	380	0	0	374	81	0	380	0	0	62	0	81	146	0	0	51	7038	0	15	0	0	0	19	0	9	3114	3187	0	442	442	442	0	67	0	0
CTD23_1000	0	166	166	17	17	0	0	0	0	0	0	180	180	180	180	0	60	199	22	0	180	0	0	14	0	22	36	0	0	2868	3137	0	88	0	20	20	1150	54	161	75	241	0	194	1076	194	0	47	0	11
CTD25_1000	0	277	277	21	21	0	0	0	0	0	0	223	223	223	223	0	0	229	32	0	223	0	2	12	0	20	42	0	0	222	5885	0	872	0	0	0	874	2	877	39	120	0	235	235	235	0	31	0	13
CTD21_1500	0	205	205	63	63	5	0	0	0	5	0	214	214	214	214	0	0	202	241	0	214	0	0	85	0	243	333	0	0	68	7108	0	217	0	0	0	217	13	229	201	272	0	302	307	302	0	166	0	3
CTD18_2000	4	267	271	0	0	0	0	5	0	0	0	274	274	274	274	0	0	246	162	0	274	0	0	5	5	202	212	0	0	160	7339	0	13	0	3	3	33	0	14	1247	1437	0	280	321	280	0	104	0	5
CTD21_2000	0	108	108	107	107	0	0	0	0	0	0	111	111	111	111	0	0	103	718	0	111	0	0	49	0	718	767	0	0	112	6231	0	76	0	0	0	76	0	81	1089	1263	0	162	174	162	0	119	0	15
CTD22_2000	0	63	63	15	15	53	0	3	7	60	0	27	27	27	27	0	0	35	45	0	27	0	0	5	3	45	56	0	0	506	4838	0	369	0	0	0	371	0	378	46	109	0	32	32	32	0	79	0	10
CTD23_2000	0	229	229	0	0	0	0	0	0	0	0	249	249	249	249	0	22	238	0	0	249	0	0	32	0	0	32	0	0	1896	3634	13	109	0	56	56	556	0	130	902	997	0	281	522	281	0	20	0	0
CTD25_2000	0	166	166	0	0	0	0	1	0	0	0	171	171	171	171	0	1	169	14	0	171	0	0	11	1	12	28	0	0	519	6167	6	464	0	96	96	633	16	473	558	595	0	182	271	182	0	47	0	9
CTD22_2900	0	26	26	0	0	0	0	4	0	0	0	25	25	25	25	0	0	21	139	0	25	0	0	14	4	139	157	0	0	64	2972	0	58	0	0	0	58	2	45	27	99	0	39	39	39	0	128	0	39
CTD18_3000	0	316	316	0	0	0	0	60	0	0	0	316	316	316	316	0	0	316	50	0	316	0	0	0	60	35	95	0	0	1227	4492	0	34	0	108	108	407	360	584	688	1177	0	316	330	316	0	22	0	10
CTD23_3000	0	76	76	0	0	67	0	0	0	67	0	66	66	66	66	0	10	89	94	0	66	0	0	4	0	40	44	0	0	2176	4012	0	35	0	83	83	526	0	47	54	108	0	90	846	90	0	37	0	15
CTD25_3000	0	383	383	0	0	0	0	5	0	0	0	367	367	367	367	0	27	394	55	0	367	0	0	23	5	26	54	0	0	213	6039	0	37	0	5	5	42	26	158	58	125	0	464	506	464	10	95	0	11
CTD18_4000	0	249	249	0	0	2	0	0	0	2	0	264	264	264	264	0	0	256	26	0	264	0	0	10	0	7	19	0	0	2690	4927	0	82	0	11	11	331	10	164	157	604	0	281	578	281	2	63	0	5
[truncated: 10 more columns]
